# Supplementary material for: Virtual Reality-Based Therapy Improves Fatigue, Impact, and Quality of Life in Patients with Multiple Sclerosis. A Systematic Review with a Meta-Analysis
Source: Sensors (Basel). 2021 Nov 6;21(21):7389. doi: 10.3390/s21217389 (PMC8588272; doi:10.3390/s21217389)
Supplement: Supplementary file 1 [file sensors-21-07389-s001.zip]

Archive with 3 entries (2 files):
- sensors-1399553-supplementary/
- sensors-1399553-supplementary/Suplementary Figures.pdf
- sensors-1399553-supplementary/Table S1. Independent Comparisons.pdf
